# Supplementary material for: Harnessing the Cross-Neutralisation Potential of Existing Antivenoms for Mitigating the Outcomes of Snakebite in Sub-Saharan Africa
Source: Int J Mol Sci. 2024 Apr 11;25(8):4213. doi: 10.3390/ijms25084213 (PMC11050326; doi:10.3390/ijms25084213)
Supplement: Supplementary file 1 [file ijms-25-04213-s001.zip]

Archive with 1 entries (1 files):
- ijms-2927216-supplementary.pdf
